# Supplementary material for: Solution-Processed Chloroaluminum Phthalocyanine (ClAlPc) Ammonia Gas Sensor with Vertical Organic Porous Diodes
Source: Sensors (Basel). 2021 Aug 27;21(17):5783. doi: 10.3390/s21175783 (PMC8433672; doi:10.3390/s21175783)
Supplement: Supplementary file 1 [file sensors-21-05783-s001.zip]

Archive with 1 entries (1 files):
- Updated Sup.pdf
